# Supplementary material for: PTCH1 is a reliable marker for predicting imatinib response in chronic myeloid leukemia patients in chronic phase
Source: PLoS One. 2017 Jul 13;12(7):e0181366. doi: 10.1371/journal.pone.0181366 (PMC5509313; doi:10.1371/journal.pone.0181366)
Supplement: S1 File — (XLSX) [file pone.0181366.s001.xlsx]

## Sheet: Data
age	SOKAL	EUTOS	HASFORD	threemonthsratio	progression	dateprogression	timetoprogression	bonemarrowtransplant	folowup	death	CML_death	imatinibfailure	CCyR_time	CCyR	MMR_time	MMR	CT_gusb	CT_ptch1	CT_SMO	PTCH1expresion	SMOexpresion	PTCH1expresioncat
55.1106	2	1	1	#NULL!	0	#NULL!	#NULL!	0	#NULL!	0	0	0	#NULL!	#NULL!	#NULL!	#NULL!	21.9363	26.2035	28.8973	0.0519323	0.00802631	1
84.4134	3	1	#NULL!	0.018	0	#NULL!	#NULL!	0	#NULL!	0	0	0	#NULL!	#NULL!	3	1	25.4456	28.2359	31.4004	0.144552	0.0161217	1
71.603	#NULL!	#NULL!	#NULL!	#NULL!	0	#NULL!	2	#NULL!	2	0	0	0	#NULL!	#NULL!	#NULL!	#NULL!	24.6881	29.9502	31.2701	0.0260591	0.0104386	1
81.9713	2	1	1	#NULL!	1	2013-09-12	12	0	2	1	1	1	#NULL!	#NULL!	#NULL!	#NULL!	30.2047	36.3712	#NULL!	0.0139218	#NULL!	0
78.6338	2	1	1	#NULL!	0	#NULL!	3	#NULL!	3	0	0	0	#NULL!	#NULL!	#NULL!	#NULL!	25.7525	31.4734	32.1549	0.0189599	0.0118221	0
21.9001	2	1	1	129	0	#NULL!	24	0	24	0	0	1	#NULL!	0	#NULL!	0	25.7692	32.7133	31.4441	0.00812151	0.0195743	0
80.0767	2	1	1	6.2	0	#NULL!	4	0	4	0	0	0	#NULL!	#NULL!	#NULL!	0	21.9804	31.0396	28.37	0.0018745	0.0119272	0
41.1499	1	1	1	0.00025	1	2009-06-30	5	0	6	1	1	1	#NULL!	#NULL!	3	1	23.9294	29.7122	32.2781	0.0181627	0.00306754	0
56.8405	3	3	3	167	0	#NULL!	56	0	56	0	0	1	#NULL!	0	#NULL!	0	21.4548	29.4479	26.7296	0.00392484	0.0258309	0
78.8282	3	1	2	0.66	0	#NULL!	8	0	8	0	0	0	#NULL!	0	6	1	24.9456	27.7971	31.4299	0.138548	0.0111692	1
59.5346	1	1	1	6.1	0	#NULL!	8	0	8	0	0	0	3	1	#NULL!	0	28.7342	34.5512	#NULL!	0.0177374	#NULL!	0
49.3388	2	1	1	#NULL!	0	#NULL!	9	0	9	0	0	0	#NULL!	#NULL!	1	1	25.2897	34.2738	31.8175	0.00197482	0.0108375	0
55.1106	2	1	2	4.71	0	#NULL!	9	0	9	0	0	0	#NULL!	#NULL!	#NULL!	0	22.6184	28.6925	26.1654	0.0148427	0.0855541	0
47.1759	1	1	1	0.62	0	#NULL!	10	0	10	0	0	0	#NULL!	#NULL!	10	1	22.5355	30.2302	28.3472	0.00482662	0.0178033	0
55.1106	2	1	2	66	0	#NULL!	20	0	20	0	0	1	#NULL!	#NULL!	#NULL!	0	20.6927	27.3669	28.2222	0.00979168	0.0054124	0
55.1106	1	1	1	1.47	0	#NULL!	13	0	13	0	0	1	3	1	#NULL!	0	22.0519	27.8371	29.6127	0.0181334	0.00529653	0
46.0808	1	1	1	#NULL!	0	#NULL!	13	0	13	0	0	0	6	1	#NULL!	0	19.603	28.204	30.1854	0.00257522	0.000652204	0
71.2361	2	1	2	44	0	#NULL!	13	0	13	0	0	0	#NULL!	#NULL!	13	1	24.7614	31.2232	33.0582	0.0113446	0.00317981	0
41.5606	1	1	1	#NULL!	0	#NULL!	14	0	14	0	0	0	#NULL!	#NULL!	14	1	20.7132	23.4988	28.5542	0.145031	0.0043614	1
69.7741	2	1	2	4.2	0	#NULL!	14	0	14	0	0	0	#NULL!	#NULL!	#NULL!	0	31.3909	36.6274	#NULL!	0.0265258	#NULL!	1
55.1106	1	1	1	0.08	0	#NULL!	14	0	14	0	0	0	3	1	3	1	24.5457	27.4539	30.4809	0.133216	0.0163438	1
77.9247	2	1	1	#NULL!	0	#NULL!	15	0	15	0	0	0	#NULL!	#NULL!	6	1	32.4556	36.2496	#NULL!	0.0720926	#NULL!	1
41.41	1	1	1	#NULL!	0	#NULL!	15	0	15	0	0	0	12	1	9	1	20.2908	28.6611	25.4451	0.00302197	0.0280791	0
55.1106	2	1	1	0.2	0	#NULL!	16	0	16	0	0	0	3	1	9	1	22.6559	25.2851	28.0199	0.161634	0.0242818	1
55.1106	2	1	2	#NULL!	0	#NULL!	16	0	16	0	0	0	#NULL!	#NULL!	12	1	26.3449	29.2026	26.763	0.137961	0.748391	1
19.2033	1	1	1	13.7	0	#NULL!	16	0	16	0	0	0	6	1	#NULL!	0	23.3519	30.667	31.4701	0.00627954	0.00359897	0
55.1106	2	1	1	1.98	0	#NULL!	17	0	17	0	0	2	4	1	11	1	22.17	26.6341	29.1717	0.0453091	0.00780351	1
46.8309	1	1	1	0.004	0	#NULL!	17	0	17	0	0	0	6	1	3	1	28.5625	30.1471	35.6965	0.333414	0.00711979	1
55.1106	2	1	2	0.15	0	#NULL!	18	0	18	0	0	0	#NULL!	#NULL!	6	1	25.4673	29.0441	33.2887	0.0838058	0.00442101	1
54.1985	1	1	2	13.66	0	#NULL!	18	0	18	0	0	1	#NULL!	#NULL!	#NULL!	0	19.7337	26.2322	27.5026	0.0110605	0.00458494	0
55.1106	2	1	2	#NULL!	0	#NULL!	18	0	18	0	0	0	#NULL!	#NULL!	12	1	21.7544	28.7589	26.4386	0.00778832	0.0388987	0
55.1106	2	1	1	#NULL!	0	#NULL!	29	0	29	0	0	1	#NULL!	#NULL!	12	1	25.5161	29.7517	#NULL!	0.0530813	#NULL!	1
80.3504	2	1	1	25	0	#NULL!	20	0	20	0	0	0	#NULL!	#NULL!	11	1	27.4763	32.6733	34.4256	0.0272626	0.00809195	1
86.9213	3	1	2	#NULL!	2	#NULL!	20	0	20	1	2	2	3	1	#NULL!	#NULL!	24.6554	28.4472	31.06	0.0722029	0.0118038	1
55.1106	2	1	2	#NULL!	0	#NULL!	21	0	21	0	0	0	#NULL!	#NULL!	#NULL!	0	22.4686	31.09	31.3203	0.00253921	0.00216461	0
32.679	1	1	#NULL!	#NULL!	0	#NULL!	111	0	111	0	0	1	7	1	8	1	23.1672	26.7262	31.2921	0.0848433	0.00358208	1
80.2245	2	1	2	#NULL!	0	#NULL!	22	0	22	0	0	0	#NULL!	#NULL!	12	1	25.0951	28.7489	32.7573	0.0794519	0.00493682	1
45.2375	3	1	#NULL!	36	0	#NULL!	83	0	83	0	0	1	6	1	23	1	21.8987	30.5912	27.3159	0.00241716	0.0234019	0
55.1106	2	1	2	#NULL!	0	#NULL!	22	0	22	0	0	0	#NULL!	#NULL!	12	1	22.7573	30.2848	#NULL!	0.00541977	#NULL!	0
76.4463	2	3	1	0.0017	0	#NULL!	23	0	23	0	0	0	#NULL!	#NULL!	3	1	26.6847	27.9989	34.0918	0.402138	0.00589163	1
55.1106	1	1	1	0.65	0	#NULL!	23	0	23	0	0	0	4	1	7	1	23.5519	28.2007	28.094	0.0398632	0.0429227	1
79.9836	2	1	2	5.45	0	#NULL!	24	0	24	0	0	0	12	1	9	1	23.4979	28.5038	32.2387	0.0311221	0.00233753	1
87.5236	3	1	2	#NULL!	0	#NULL!	27	0	27	0	0	0	#NULL!	#NULL!	14	1	25.7446	31.4545	34.5847	0.0191043	0.00218196	0
77.18	1	1	1	50.2	2	#NULL!	27	0	27	1	2	2	#NULL!	2	#NULL!	2	25.2847	28.8309	34.5752	0.0856041	0.00159689	1
37.5661	1	1	1	3.34	0	#NULL!	28	0	28	0	0	0	5	1	18	1	22.1075	27.7491	29.6578	0.0200314	0.00533479	0
42.193	1	1	1	0.2	0	#NULL!	28	0	28	0	0	0	3	1	8	1	24.2619	25.6004	30.6069	0.395449	0.0123022	1
76.0438	2	1	#NULL!	14.63	0	#NULL!	30	0	30	0	0	0	3	1	11	1	26.2793	32.4723	32.9333	0.013668	0.00992962	0
55.1106	1	1	1	2.4	0	#NULL!	31	0	31	0	0	0	3	1	15	1	20.3912	28.2245	27.1646	0.00438466	0.00914068	0
42.9459	3	1	#NULL!	68	0	#NULL!	54	0	54	0	0	1	11	1	#NULL!	0	20.3292	29.1593	26.279	0.00219721	0.0161791	0
55.4771	2	1	#NULL!	#NULL!	2	#NULL!	31	0	31	1	2	2	9	1	10	1	22.9434	31.1069	29.039	0.00348795	0.0146239	0
48.5257	1	1	1	#NULL!	0	#NULL!	32	0	32	0	0	2	#NULL!	0	#NULL!	0	21.6683	27.5687	28.4946	0.0167419	0.0088124	0
52.1725	1	1	1	0.677	0	#NULL!	32	0	32	0	0	0	6	1	6	1	25.8442	30.6239	31.4531	0.036406	0.020491	1
55.1106	2	1	1	#NULL!	0	#NULL!	33	0	33	0	0	0	3	1	16	1	18.7869	22.9075	#NULL!	0.057487	#NULL!	1
84.8323	3	1	2	#NULL!	0	#NULL!	33	0	33	0	0	0	#NULL!	0	#NULL!	0	22.8556	27.9226	29.2308	0.0298319	0.0120466	1
55.1106	1	1	1	0.02	0	#NULL!	33	0	33	0	0	0	4	1	4	1	20.204	25.5918	28.0949	0.0238843	0.00421319	0
42.809	2	1	2	#NULL!	0	#NULL!	37	0	37	0	0	2	3	1	9	1	30.5669	33.7256	35.271	0.111978	0.0383629	1
65.1335	2	1	1	75	0	#NULL!	40	0	40	0	0	2	9	1	23	1	20.4257	27.6299	29.0366	0.0067817	0.00255789	0
55.1106	1	1	2	1.92	0	#NULL!	40	0	40	0	0	0	3	1	12	1	22.4394	27.805	29.6393	0.0242551	0.00680159	0
60.4189	2	1	#NULL!	#NULL!	2	#NULL!	40	0	40	1	2	2	4	1	7	1	20.6601	25.6581	28.24	0.0312939	0.00522679	1
55.1106	2	1	1	#NULL!	0	#NULL!	41	0	41	0	0	2	3	1	12	1	20.1782	28.631	27.8253	0.00285398	0.00498875	0
27.4743	2	1	#NULL!	#NULL!	0	#NULL!	151	0	151	0	0	1	7	1	16	1	22.8006	30.2798	26.9906	0.00560477	0.0547905	0
55.1106	2	1	1	0.3	0	#NULL!	43	0	43	0	0	0	6	1	6	1	20.6539	24.4242	26.8139	0.073285	0.0139847	1
55.1106	1	1	1	9.8	0	#NULL!	43	0	43	0	0	0	6	1	12	1	19.8308	26.4477	30.0068	0.0101885	0.000864391	0
55.1106	1	1	1	6	0	#NULL!	44	1	44	0	0	0	6	1	12	1	24.426	27.0357	30.8954	0.163827	0.0112849	1
55.1106	1	1	1	#NULL!	0	#NULL!	44	0	44	0	0	0	#NULL!	#NULL!	6	1	21.8124	23.8583	26.1426	0.242177	0.0497152	1
71.9644	2	1	2	0.4	0	#NULL!	45	0	45	0	0	0	6	1	9	1	25.5989	28.3597	35.7356	0.147548	0.000888322	1
48.794	1	1	1	2.3	0	#NULL!	48	0	48	0	0	0	#NULL!	#NULL!	14	1	27.4546	35.12	35.8259	0.00492585	0.00301972	0
68.7064	2	1	1	#NULL!	0	#NULL!	48	0	48	0	0	0	3	1	8	1	19.9306	25.0659	24.9871	0.0284531	0.0300503	1
44.3313	1	3	1	0.75	0	#NULL!	49	0	49	0	0	0	#NULL!	#NULL!	8	1	28.4542	30.1253	34.5689	0.314008	0.01443	1
55.1348	1	1	2	13.1	0	#NULL!	49	0	49	0	0	0	3	1	24	1	20.5363	28.2938	28.345	0.00462106	0.00445999	0
61.5797	2	1	2	20.939	0	#NULL!	56	0	56	0	0	2	18	1	21	1	26.8143	30.6137	32.5217	0.0718198	0.0191377	1
61.0322	2	1	2	#NULL!	1	2010-10-25	111	0	110	0	0	1	45	1	#NULL!	0	21.7693	27.0482	30.6288	0.0257565	0.00215287	0
57.5222	2	1	2	34.03	0	#NULL!	68	0	68	0	0	0	6	1	9	1	26.2093	31.0812	32.7984	0.0341515	0.0103866	1
59.4552	2	1	#NULL!	#NULL!	0	#NULL!	69	0	69	0	0	0	6	1	10	1	24.5794	30.0039	31.3394	0.0232844	0.00922684	0
56.1643	3	1	#NULL!	5.1	0	#NULL!	73	0	73	0	0	0	6	1	9	1	29.2056	33.5541	35.2371	0.0490868	0.0152872	1
73.5441	3	1	#NULL!	0.00068	0	#NULL!	75	0	75	0	0	2	4	1	3	1	25.723	28.3389	32.5676	0.163129	0.00870101	1
53.4401	1	1	#NULL!	0.037	0	#NULL!	76	0	76	0	0	0	6	1	4	1	21.0332	27.337	26.933	0.0126582	0.0167486	0
32.6598	1	1	1	#NULL!	0	#NULL!	91	0	91	0	0	1	8	1	49	1	22.9459	30.8466	28.8375	0.00418464	0.0168448	0
48.5914	1	1	#NULL!	16	0	#NULL!	83	0	83	0	0	2	6	1	10	1	20.8518	27.1924	28.0789	0.0123394	0.00667459	0
40.4463	2	1	2	11.051	0	#NULL!	84	0	84	0	0	0	12	1	33	1	25.7705	33.3252	32.4018	0.00531881	0.0100874	0
54.4914	2	1	2	#NULL!	0	#NULL!	85	0	85	0	0	0	6	1	41	1	23.4255	25.8914	32.4256	0.181003	0.00195297	1
37.5305	1	1	1	#NULL!	0	#NULL!	85	0	85	0	0	0	#NULL!	#NULL!	66	1	23.559	24.9578	31.1237	0.379247	0.00528191	1
40.4736	1	1	1	#NULL!	0	#NULL!	86	0	86	0	0	0	6	1	6	1	21.694	24.4183	30.5662	0.151326	0.00213402	1
51.0664	2	1	2	1.653	0	#NULL!	89	0	89	0	0	0	30	1	39	1	26.4734	32.5597	34.077	0.0147176	0.00514171	0
56.334	2	1	2	1.4	0	#NULL!	91	0	91	0	0	0	5	1	49	1	25.7954	32.9997	31.0952	0.00678114	0.0253871	0
23.666	1	1	1	5.832	0	#NULL!	92	0	92	0	0	0	6	1	47	1	29.2882	36.8996	34.9972	0.0051139	0.019118	0
40.627	2	1	1	4.13	0	#NULL!	95	0	95	0	0	2	12	1	18	1	26.6448	31.1592	33.3506	0.0437565	0.00957966	1
52.0137	1	1	#NULL!	#NULL!	0	#NULL!	118	0	118	0	0	2	21	1	21	1	21.4243	26.9673	29.7467	0.0214476	0.003124	0
34.078	1	1	#NULL!	#NULL!	0	#NULL!	120	0	120	0	0	0	4	1	4	1	21.8884	27.4361	32.3137	0.0213787	0.000727226	0
52.5969	1	1	#NULL!	0.04112	0	#NULL!	127	0	127	0	0	2	9	1	17	1	21.9507	28.4717	27.7367	0.0108892	0.0181242	0
38.7214	2	1	#NULL!	#NULL!	0	#NULL!	134	0	134	0	0	0	5	1	5	1	20.9083	29.9495	30.0827	0.00189813	0.00173072	0
39.9398	1	1	#NULL!	#NULL!	0	#NULL!	147	0	147	0	0	0	5	1	5	1	20.9426	29.4436	29.0234	0.00276033	0.00369365	0
46.5517	1	1	#NULL!	#NULL!	0	#NULL!	148	0	148	0	0	0	3	1	10	1	23.9675	28.8771	30.8787	0.0332724	0.00830873	1
34.3436	1	1	#NULL!	#NULL!	0	#NULL!	149	0	149	0	0	0	4	1	4	1	22.2884	27.2429	27.4025	0.0322512	0.0288752	1
55.1106	2	3	3	0.02	0	#NULL!	30	0	30	0	0	0	3	1	3	1	21.537	22.1824	28.6687	0.639304	0.00713061	1
79.729	2	1	2	9.85	0	#NULL!	36	0	36	0	0	0	3	1	7	1	23.8664	24.8065	30.9	0.521217	0.00763269	1
83.2553	2	1	2	0.564	0	#NULL!	38	0	38	0	0	0	6	1	6	1	27.9136	28.5842	36.421	0.628216	0.00274795	1
55.1106	1	1	1	#NULL!	0	#NULL!	42	0	42	0	0	2	#NULL!	0	#NULL!	0	23.8973	24.7891	33.3692	0.538945	0.0014082	1
55.447	1	1	2	4.8	0	#NULL!	63	0	63	0	0	2	#NULL!	0	#NULL!	0	21.8219	21.5821	#NULL!	1.18085	#NULL!	1
50.4038	1	1	2	#NULL!	0	#NULL!	95	0	95	0	0	0	#NULL!	#NULL!	14	1	25.3981	24.6417	30.9914	1.68926	0.0207129	1
57.5387	1	1	2	#NULL!	0	#NULL!	96	0	96	0	0	0	39	1	39	1	22.8308	23.5042	29.3033	0.627027	0.0112613	1
